# Supplementary material for: The Synthetic Peptide LyeTx I mn∆K, Derived from Lycosa erythrognatha Spider Toxin, Is Active against Methicillin-Resistant Staphylococcus aureus (MRSA) In Vitro and In Vivo
Source: Antibiotics (Basel). 2024 Mar 8;13(3):248. doi: 10.3390/antibiotics13030248 (PMC10967519; doi:10.3390/antibiotics13030248)
Supplement: Supplementary file 1 [file antibiotics-13-00248-s001.zip]

Archive with 1 entries (1 files):
- antibiotics-2869536-supplementary.pdf
